# Supplementary material for: AWA and ASH Homologous Sensing Genes of Meloidogyne incognita Contribute to the Tomato Infection Process
Source: Pathogens. 2022 Nov 10;11(11):1322. doi: 10.3390/pathogens11111322 (PMC9693415; doi:10.3390/pathogens11111322)
Supplement: Supplementary file 1 [file pathogens-11-01322-s001.zip]

Archive with 1 entries (1 files):
- pathogens-2010120-supplementary.pdf
